# Supplementary material for: Transcriptome-Wide 5-Methylcytosine Profiling of lncRNAs in the Mouse Cerebral Ischemia Model
Source: Pharmaceuticals (Basel). 2024 Mar 18;17(3):384. doi: 10.3390/ph17030384 (PMC10974612; doi:10.3390/ph17030384)
Supplement: Supplementary file 1 [file pharmaceuticals-17-00384-s001.zip]

Archive with 3 entries (3 files):
- Differentially expressed lncRNAs summary.xlsx
- Differentially_methylated_sites.LncRNA summary.xlsx
- Figure notes in Figure S1.pdf
